# Supplementary material for: Dual Mutations in MSMEG_0965 and MSMEG_1380 Confer High-Level Resistance to Bortezomib and Linezolid by Both Reducing Drug Intake and Increasing Efflux in Mycobacterium smegmatis
Source: Int J Mol Sci. 2025 Apr 17;26(8):3779. doi: 10.3390/ijms26083779 (PMC12028319; doi:10.3390/ijms26083779)
Supplement: Supplementary file 1 [file ijms-26-03779-s001.zip]

Archive with 1 entries (1 files):
- ijms-3526049-supplementary.pdf
